# Supplementary material for: Pixantrone induces cell death through mitotic perturbations and subsequent aberrant cell divisions
Source: Cancer Biol Ther. 2015 Jul 15;16(9):1397–406. doi: 10.1080/15384047.2015.1070979 (PMC4621998; doi:10.1080/15384047.2015.1070979)
Supplement: Supplemental Figures and Captions [file kcbt-16-09-1070979-s001.zip]

Archive with 3 entries (3 files):
- 1070979 Supplemental Figure Captions.docx
- Figure S1.jpg
- Figure S2.jpg
